# Supplementary material for: Evolution of an Epidermal Differentiation Complex (EDC) Gene Family in Birds
Source: Genes (Basel). 2021 May 18;12(5):767. doi: 10.3390/genes12050767 (PMC8157837; doi:10.3390/genes12050767)
Supplement: Supplementary file 1 [file genes-12-00767-s001.zip]

Archive with 4 entries (4 files):
- Figure_S1.jpg
- Figure_S2.jpg
- Figure_S3.jpg
- TableS1_TableS2_TableS3.xlsx
