# Supplementary material for: Evolution of an Epidermal Differentiation Complex (EDC) Gene Family in Birds
Source: Genes (Basel). 2021 May 18;12(5):767. doi: 10.3390/genes12050767 (PMC8157837; doi:10.3390/genes12050767)
Supplement: Supplementary file 1 [file genes-12-00767-s001.zip › TableS1_TableS2_TableS3.xlsx]

## Sheet: Table_S1
Species	Annotation	EDMTFH	EDMTF4	EDMTFx1	EDMTFx2	EDMTFx3	EDMTFx4	EDMTFx5
Zebra Finch *	TAEGU		51	60	57
Medium Ground Finch *	GEOFO		18 (1)	25 (5)	22 (1)						Number denotes the completion percentage of the gene when aligned with chicken counterpart
Tibetan Groun Tit *	PHUMI		56	60	62						Incomplete Genes will have their % as well as breif explanation:
Atlantic Canary *	SERCA	20 (5)	57	61							1 = XXX's	2 = Frameshift		3 = No start		4 = No Stop		5 = Sequence error		6 = inserted stop codon
American Crow *	CORBR		56	8 (1)	16 (5)						not found	complete	incomplete
Hooded Crow *	CORCO		56	62	32 (5)
Manakin (2 scaffolds)	MANVI	44	18 (5)	61	57	60
Rifleman (2 scaffolds)	ACACH	6 (5)	57	60	60
Budgerigar *	MELUN	51	54	57	59
Kea (2 scaffolds)	NESNO	52	23 (2,4)	63	63
Peregrine Falcon *	FALPE	58	53	56	56
Seriema *	CARCR	55	54	56	56
Bee-eater *	MERNU	58	44 (2)	60	60
Rhino Hornbill *	BURCH	31 (5)	47	22 (1)	52
Trogon *	APAVI	46	47 (1)	59	59
Cuckoo Roller *	LEPDI	58	55	53	53
Mousebird *	COLST	59	45	47 (1)	57 (1, 2)
Barn Owl *	TYTAL	58	54	55 (1)	65
Bald Eagle *	HALLE	56	53	57	56
White-tailed Eagle *	HALAL	56	50	57	56
Pelican *	PELCR	53 (6)	55	59	61
Egret *	EGRGA	45	10 (1)	62 (2)	57 (2)
Crested Ibis *	NIPNI	55	53	67 (2)	62
Cormorant *	PHACA	50	41 (1)	62	65
Fulmar *	FULGL	58	51	61	61
Adelie Penguin *	PYGAG	55	48	59	59
Emperor Penguin *	APTFO	53	58	56	56
Loon *	GAVST	60	46 (1)	59	61
White Tailed Tropic Bird (3 Scaffolds)	PHALE	57	51 (3)	57	59
Sunbittern (2 Scaffolds)	EURHE	57	55	61	61
Killdeer *	CHAVO	59	57	60 (5)	57 (2)
Crowned Crane (2 Scaffolds)	BALRE	57	58	50 (3)	4 (5)
Hoatzin (2 Scaffolds)	OPHHO	57	50	62
Anna’s Hummingbird *	CALAN	45	50	50	6 (1)
Chimneyswift *	CHAPE	46	57	55	55
Chuck-will's Widow	CAPCA	53	55	50
Bustard (2 Scaffolds)	CHLUN	52	48	54	54
Turaco *	TAUER	54	40	48
Cuckoo (2 scaffolds)	CUCCA	44	51	48	48	48	57	60
Brown Mesite *	MESUN	55	51 (1)
Downy Woodpecker	PICPU	45	33 (4)	20 (1, 4)	25 (5)
Nightjar (2 Scaffolds)	CAPCA	53	55	52
Pigeon *	COLLI	60	58	56	51
Turkey *	MELGA	86	84	56 (1, 3)	68
Chicken *	GALGA	100	100	100	100	100	100
Domestic Duck *	ANAPL	58	58	67	67
Tinamou *	TINGU	39 (5)	13 (1, 5)	29 (1)	25 (1, 6)
Ostritch (2 Scaffolds)	STRCA	44	46	46 (2, 5)	30 (1)	48 (2)
* = 1 scaffold

## Sheet: Table_S2
Gene Annotation	Species	Gene Annotation (con.)	Species (Con.)
>Gga_EDMTFH	Gallus gallus	>Mvi_EDMTFH	Manacus vitellinus
>Gga_EDMTF4	Gallus gallus	>Mvi_EDMTF4	Manacus vitellinus
>Gga_EDMTF2	Gallus gallus	>Mvi_EDMTF1	Manacus vitellinus
>Gga_EDMTF5	Gallus gallus	>Mvi_EDMTF3	Manacus vitellinus
>Gga_EDMTF1	Gallus gallus	>Mga_EDMTFH	Meleagris gallopavo
>Gga_EDMTF3	Gallus gallus	>Mga_EDMTF4	Meleagris gallopavo
>Apl_EDMTFH	Anas platyrhynchos	>Mga_EDMTF1	Meleagris gallopavo
>Apl_EDMTF4	Anas platyrhynchos	>Mga_EDMTF3	Meleagris gallopavo
>Apl_EDMTF1	Anas platyrhynchos	>Mun_EDMTFH	Melopsittacus undulatus
>Apl_EDMTF3	Anas platyrhynchos	>Mun_EDMTF4	Melopsittacus undulatus
>Avi_EDMTFH	Apaloderma vittatum	>Mun_EDMTF1	Melopsittacus undulatus
>Avi_EDMTF4	Apaloderma vittatum	>Mun_EDMTF3	Melopsittacus undulatus
>Avi_EDMTF1	Apaloderma vittatum	>Mnu_EDMTFH	Merops nubicus
>Avi_EDMTF3	Apaloderma vittatum	>Mnu_EDMTF4	Merops nubicus
>Afo_EDMTFH	Aptenodytes forsteri	>Mnu_EDMTF1	Merops nubicus
>Afo_EDMTF4	Aptenodytes forsteri	>Mnu_EDMTF3	Merops nubicus
>Afo_EDMTF1	Aptenodytes forsteri	>Oho_EDMTFH	Ophisthocomus hoazin
>Afo_EDMTF3	Aptenodytes forsteri	>Oho_EDMTF4	Ophisthocomus hoazin
>Can_EDMTFH	Calypte anna	>Oho_EDMTF1	Ophisthocomus hoazin
>Can_EDMTF4	Calypte anna	>Phu_EDMTF4	Pseudopodoces humilis
>Can_EDMTF1	Calypte anna	>Phu_EDMTF1	Pseudopodoces humilis
>Cca_EDMTFH	Antrostomus (Caprimulgis) carolinensis	>Phu_EDMTF3	Pseudopodoces humilis
>Cca_EDMTF4	Antrostomus (Caprimulgis) carolinensis	>Pad_EDMTFH	Pygoscelis adeliae
>Cca_EDMTF1	Antrostomus (Caprimulgis) carolinensis	>Pad_EDMTF4	Pygoscelis adeliae
>Ccr_EDMTFH	Cariama cristata	>Pad_EDMTF1	Pygoscelis adeliae
>Ccr_EDMTF4	Cariama cristata	>Pad_EDMTF3	Pygoscelis adeliae
>Ccr_EDMTF1	Cariama cristata	>Sca_EDMTFH	Struthio camelus
>Ccr_EDMTF3	Cariama cristata	>Sca_EDMTF4	Struthio camelus
>Cpe_EDMTFH	Chaetura pelagica	>Tgu_EDMTF4	Taeniopygia guttata
>Cpe_EDMTF4	Chaetura pelagica	>Tgu_EDMTF1	Taeniopygia guttata
>Cpe_EDMTF1	Chaetura pelagica	>Tgu_EDMTF3	Taeniopygia guttata
>Cpe_EDMTF3	Chaetura pelagica	>Tal_EDMTFH	Tyto alba
>Cma_EDMTFH	Chlamydotis macqueenii	>Tal_EDMTF4	Tyto alba
>Cma_EDMTF4	Chlamydotis macqueenii	>Tal_EDMTF3	Tyto alba
>Cma_EDMTF1	Chlamydotis macqueenii	>Ami_EDAA2	Alligator mississipiensis
>Cma_EDMTF3	Chlamydotis macqueenii	>Ami_EDAA3	Alligator mississipiensis
>Cli_EDMTFH	Columba livia	>Ami_EDAA4	Alligator mississipiensis
>Cli_EDMTF4	Columba livia	>Ami_EDAA5	Alligator mississipiensis
>Cli_EDMTF1	Columba livia	>Ami_EDAA7	Alligator mississipiensis
>Cli_EDMTF3	Columba livia	>Ami_EDAA9	Alligator mississipiensis
>Cco_EDMTF4	Corvus Cornix	>Ami_EDAA10	Alligator mississipiensis
>Cco_EDMTF1	Corvus Cornix	>Cpo_EDAA1	Crocodylus porosus
>Cco_EDMTF3	Corvus Cornix	>Cpo_EDAA2	Crocodylus porosus
>Cuc_EDMTFH	Cuculus canorus	>Cpo_EDAA3	Crocodylus porosus
>Cuc_EDMTF4	Cuculus canorus	>Cpo_EDAA4	Crocodylus porosus
>Cuc_EDMTF2	Cuculus canorus	>Cpo_EDAA5	Crocodylus porosus
>Cuc_EDMTF1	Cuculus canorus	>Cpo_EDAA6	Crocodylus porosus
>Cuc_EDMTF1b	Cuculus canorus	>Cpo_EDAA7	Crocodylus porosus
>Cuc_EDMTF1c	Cuculus canorus	>Cpo_EDAA8	Crocodylus porosus
>Cuc_EDMTF3	Cuculus canorus	>Cpo_EDAA9	Crocodylus porosus
>Ehe_EDMTFH	Eurypyga helias	>Cpo_EDAA10	Crocodylus porosus
>Ehe_EDMTF4	Eurypyga helias	>Cpo_EDAA11	Crocodylus porosus
>Ehe_EDMTF1	Eurypyga helias	>Cpo_EDAA12	Crocodylus porosus
>Ehe_EDMTF3	Eurypyga helias	>Cp_EDAA1	Chrysemys picta
>Fpe_EDMTFH	Falco peregrinus	>Cp_EDAA2	Chrysemys picta
>Fpe_EDMTF4	Falco peregrinus	>Cp_EDAA3	Chrysemys picta
>Fpe_EDMTF1	Falco peregrinus	>Cp_EDAA4	Chrysemys picta
>Fpe_EDMTF3	Falco peregrinus	>Cp_EDAA5	Chrysemys picta
>Fgl_EDMTFH	Fulmarus glacialis	>Cp_EDAA6	Chrysemys picta
>Fgl_EDMTF4	Fulmarus glacialis	>Cp_EDAA7	Chrysemys picta
>Fgl_EDMTF1	Fulmarus glacialis	>Cp_EDAA8	Chrysemys picta
>Fgl_EDMTF3	Fulmarus glacialis	>Cp_EDAA9	Chrysemys picta
>Hla_EDMTFH	Haliaeetus albicilla	>Cp_EDAA10	Chrysemys picta
>Hla_EDMTF4	Haliaeetus albicilla	>Cp_EDAA11	Chrysemys picta
>Hla_EDMTF1	Haliaeetus albicilla	>Cp_EDAA12	Chrysemys picta
>Hla_EDMTF3	Haliaeetus albicilla	>Cp_EDAA13	Chrysemys picta
>Hle_EDMTFH	Haliaeetus leucocephalus	>Cp_EDAA14	Chrysemys picta
>Hle_EDMTF4	Haliaeetus leucocephalus	>Cp_EDAA15	Chrysemys picta
>Hle_EDMTF1	Haliaeetus leucocephalus	>Cp_EDAA16	Chrysemys picta
>Hle_EDMTF3	Haliaeetus leucocephalus	>Cp_EDAA17	Chrysemys picta
>Ldi_EDMTFH	Leptosomus discolor	>Cp_EDAA18	Chrysemys picta
>Ldi_EDMTF4	Leptosomus discolor	>Cp_EDAA19	Chrysemys picta
>Ldi_EDMTF1	Leptosomus discolor	>Cp_EDAA20	Chrysemys picta
>Ldi_EDMTF3	Leptosomus discolor	>Cp_EDAA21	Chrysemys picta
		>Cp_EDAA22	Chrysemys picta

## Sheet: Table_S3
EDMTFH
Species	Length	%A	%R	%N	%D	%C	%Q	%E	%G	%H	%I	%L	%K	%M	%F	%P	%S	%T	%W	%Y	%V
MANVI	92	0	8.7	1.1	7.6	2.2	2.2	0	25	0	0	6.5	0	1.1	15.2	3.3	8.7	1.1	0	17.4	0
MELUN	91	0	7.7	1.1	7.7	1.1	0	1.1	22	2.2	1.1	6.6	0	1.1	12.1	3.3	12.1	1.1	0	19.8	0
NESNO	91	0	8.8	3.3	7.7	1.1	1.1	0	23.1	0	1.1	6.6	0	1.1	12.1	3.3	7.7	2.2	0	20.9	0
FALPE	93	0	8.6	6.5	5.4	2.2	1.1	2.2	22.6	1.1	1.1	5.4	0	1.1	9.7	4.3	6.5	1.1	0	21.5	0
CARCR	94	0	7.4	6.4	8.5	1.1	1.1	1.1	19.1	3.2	1.1	4.3	0	1.1	9.6	4.3	10.6	1.1	0	20.2	0
LEPDI	86	0	8.1	3.5	7	1.2	1.2	1.2	22.1	2.3	2.3	7	0	1.2	8.1	3.5	7	1.2	0	23.3	0
TYTAL	94	0	8.5	4.3	7.4	2.1	1.1	1.1	23.4	0	0	6.4	0	1.1	8.5	4.3	8.5	1.1	0	22.3	0
HALLE	94	0	8.5	3.2	6.4	2.1	2.1	1.1	21.3	0	1.1	7.4	0	1.1	8.5	4.3	9.6	1.1	0	22.3	0
HALAL	94	0	8.5	3.2	6.4	2.1	2.1	1.1	21.3	0	1.1	7.4	0	1.1	8.5	4.3	9.6	1.1	0	22.3	0
FULGL	94	0	8.5	5.3	5.3	0	0	1.1	24.5	0	2.1	6.4	0	1.1	9.6	4.3	5.3	1.1	0	25.5	0
PYGAG	92	0	7.6	3.3	6.5	3.3	2.2	1.1	20.7	1.1	1.1	8.7	1.1	1.1	9.8	3.3	7.6	1.1	2.2	18.5	0
APTFO	92	0	7.6	5.4	6.5	2.2	2.2	1.1	21.7	1.1	1.1	7.6	1.1	1.1	9.8	3.3	5.4	1.1	3.3	18.5	0
GAVST	94	0	8.5	3.2	6.4	1.1	1.1	1.1	23.4	0	1.1	6.4	0	1.1	9.6	4.3	7.4	1.1	0	24.5	0
PHALE	94	0	8.5	4.3	5.3	2.1	1.1	1.1	24.5	0	2.1	5.3	0	1.1	10.6	4.3	7.4	1.1	0	21.3	0
EURHE	94	0	8.5	3.2	6.4	1.1	2.1	1.1	24.5	0	1.1	6.4	0	1.1	8.5	3.2	9.6	1.1	0	22.3	0
CUCCA	96	0	5.2	9.4	0	2.1	3.1	0	26	2.1	1	6.2	0	1	7.3	3.1	8.3	2.1	1	21.9	0
MESUN	91	0	7.7	1.1	7.7	1.1	0	1.1	22	2.2	1.1	6.6	0	1.1	12.1	3.3	12.1	1.1	0	19.8	0
COLLI	90	0	8.9	6.7	6.7	1.1	2.2	1.1	21.1	0	1.1	5.6	0	1.1	12.2	3.3	6.7	1.1	0	21.1	0
GALGA	99	0	7.1	5.1	6.1	1	3	3	13.1	15.2	0	7.1	1	1	10.1	3	8.1	1	3	12.1	0
MELGA	99	1	7.1	6.1	5.1	1	2	3	14.1	18.2	0	4	0	1	11.1	4	6.1	1	4	11.1	0
ANAPL	94	0	7.4	7.4	5.4	0	3.2	1.1	20.2	0	0	4.3	0	1.1	12.8	4.3	8.5	1.1	0	22.3	1.1
STRCA	104	0	8.7	6.7	6.7	3.8	1.9	1	16.3	1	0	6.7	0	1	5.8	5.8	13.5	1	0	19.2	1
EDMTF4
Species	Length	%A	%R	%N	%D	%C	%Q	%E	%G	%H	%I	%L	%K	%M	%F	%P	%S	%T	%W	%Y	%V
ZONAL	119	0	9.2	0.8	6.7	6.7	1.7	0	26.9	0	0.8	6.7	0	0.8	5.9	2.5	10.1	0.8	0	20.2	0
TAEGU	117	0	7.7	0	5.1	7.7	2.6	0.9	30.8	0	0	6.8	0	0.9	5.1	2.6	7.7	0.9	0	21.4	0
PHUMI	121	0	7.4	0.8	5.8	6.6	2.5	0	27.3	0	0.8	5.8	0	0.8	5.8	2.5	13.2	0.8	0	19.8	0
SERCA	121	0	7.4	0.8	5.8	7.4	2.5	0	28.1	0	0.8	5	0	0.8	6.6	3.3	10.7	0.8	0	19.8	0
CORBR	121	0	7.4	0.8	5	7.4	2.5	0.8	28.1	0	0	5.8	0	0.8	5	2.5	10.7	1.7	0	21.5	0
CORCO	121	0	7.4	0	5	7.4	3.3	0.8	28.1	0	0	6.6	0	0.8	5	2.5	10.7	1.7	0	20.7	0
ACACH	121	0	7.4	0.8	5	8.3	2.5	0.8	30.6	0	0	5	0	0.8	2.5	2.5	8.3	1.7	0	24	0
MELUN	119	0	7.6	0.8	5	7.6	1.7	0.8	26.9	0	1.7	5	0	0.8	3.4	3.4	10.1	1.7	0	23.5	0
FALPE	114	0	7	1.8	6.1	7.9	2.6	0	25.4	0	0.9	4.4	0	0.9	5.3	4.4	10.5	0.9	0	21.9	0
CARCR	121	0	8.3	2.5	5.8	8.3	2.5	0	24.8	0	1.7	4.1	0	0.8	6.6	4.1	9.1	0.8	0	20.7	0
LEPDI	119	0	8.4	0.8	5.9	7.6	1.7	0	26.9	0	0	5	0	0.8	5.9	3.4	8.4	1.7	0	22.7	0.8
TYTAL	121	0	7.4	1.7	5	7.4	2.5	0.8	26.4	0	0.8	5	0	0.8	4.1	4.1	9.1	0.8	0	24	0
HALLE	121	0	7.4	0.8	5.8	6.6	2.5	0	24.8	0	0.8	5.8	0	0.8	4.1	4.1	12.4	0.8	0	23.1	0
HALAL	115	0	7	0.9	6.1	7	2.6	0	24.3	0	0.9	6.1	0	0.9	5.2	4.3	12.2	0.9	0	21.7	0
PELCR	121	0	7.4	0.8	5.8	7.4	2.5	0	26.4	0	0.8	5	0	0.8	5	4.1	8.3	1.7	0	24	0
FULGL	108	0	7.4	0.9	4.6	5.6	2.8	0.9	28.7	0	0.9	4.6	0	0.9	6.5	2.8	6.5	0.9	0	25.9	0
PYGAG	100	0	7	2	5	7	3	1	28	1	1	2	0	1	7	5	7	1	0	22	0
APTFO	122	0	7.4	0.8	4.9	8.2	2.5	0.8	29.5	0.8	0.8	4.1	0	0.8	4.9	4.1	7.4	0.8	0	21.3	0.8
EURHE	118	0	7.6	0.8	5.1	7.6	1.7	0.8	30.5	0	1.7	4.2	0	0.8	5.9	4.2	5.1	0.8	0	22.9	0
CHAPE	115	0	7.8	0.9	6.1	8.7	2.6	0	29.6	0	0.9	6.1	0	0.9	3.5	2.6	7	0.9	0	22.6	0
CHLMA	121	0	8.3	1.7	5.8	5.8	2.5	1.7	26.4	0.8	1.7	5	0	0.8	7.4	3.3	9.1	0.8	0	19	0
CUCCAb	121	0	7.4	1.7	5.8	8.3	1.7	0	28.9	0	0.8	5.8	0	0.8	2.5	2.5	7.4	0.8	0.8	24.8	0
MESUN	119	0	7.6	0.8	5	7.6	1.7	0.8	26.9	0	1.7	5	0	0.8	3.4	3.4	10.1	1.7	0	23.5	0
COLLI	121	0	7.4	1.7	5	6.6	2.5	0.8	28.1	1.7	1.7	5	0	0.8	6.6	3.3	6.6	0.8	0	21.5	0
GALGA	100	0	8	2	7	2	1	0	21	10	0	6	0	1	8	3	8	1	7	15	0
MELGA	106	0	8.5	2.8	7.5	1.9	0.9	0	25.5	7.5	0	6.6	0	0.9	6.6	2.8	6.6	0.9	2.8	17.9	0
ANAPL	121	0	7.4	0	5	6.6	2.5	0.8	29.8	0	0.8	5	0	0.8	5	4.1	7.4	0.8	0	24	0
STRCA	112	0	5.4	3.6	4.5	9.8	2.7	0.9	26.8	0	0	5.4	0	0.9	5.4	3.6	11.6	0.9	0	18.8	0
EDMTF1-3/5
Species	Length	%A	%R	%N	%D	%C	%Q	%E	%G	%H	%I	%L	%K	%M	%F	%P	%S	%T	%W	%Y	%V
TAEGU	80	0	8.8	0	3.8	15	6.2	1.2	8.8	0	0	1.2	0	1.2	5	7.5	16.2	3.8	0	20	1.2
PHUMI	80	0	8.8	0	2.8	15	6.2	1.2	8.8	0	0	1.2	0	1.2	3.8	7.5	27.5	2.5	0	21.2	1.2
SERCA	80	0	8.8	0	2.5	17.5	7.5	1.2	8.8	0	0	1.2	0	1.2	3.8	7.5	17.5	2.5	0	18.8	1.2
CORCO	80	0	7.5	0	3.8	17.5	6.2	1.2	7.5	0	0	1.2	0	1.2	2.5	7.5	17.5	5	0	20	1.2
MANVI	76	1.3	7.9	0	3.9	15.8	6.6	1.3	7.9	0	0	0	0	1.3	1.3	7.9	19.7	1.3	0	21.1	2.6
ACACH	81	0	8.6	3.7	3.7	16	3.7	1.2	6.2	0	1.2	1.2	0	1.2	2.5	8.6	17.3	3.7	0	19.8	1.2
MELUN	87	0	8	3.4	3.4	14.9	3.4	1.1	9.2	0	1.1	1.1	0	1.1	1.1	6.9	14.9	5.7	0	23	1.1
NESNO	87	1.1	8	1.1	4.6	14.9	3.4	1.1	9.2	0	0	1.1	0	1.1	1.1	6.9	14.9	5.7	0	24.1	1.1
FALPE	79	1.3	8.9	2.5	5.1	15.2	2.5	1.3	6.3	0	1.3	1.3	0	1.3	1.3	7.6	13.9	5.1	0	24.1	1.3
CARCR	79	1.3	8.9	5.1	5.1	17.7	3.8	1.3	5.1	0	0	1.3	0	1.3	1.3	6.3	12.7	5.1	1.3	21.5	1.3
APAVI	76	0	10.5	1.3	3.9	15.8	3.9	2.6	6.6	0	0	1.3	0	1.3	2.6	6.6	11.8	6.6	0	23.7	1.3
LEPDI	76	0	9.2	3.9	3.9	19.7	2.6	1.3	3.9	0	0	1.3	0	1.3	1.3	7.9	15.8	6.6	0	19.7	1.3
HALLE	76	1.3	7.9	2.6	3.9	11.8	3.9	1.3	9.2	0	0	1.3	0	1.3	1.3	6.6	13.2	6.6	0	26.3	1.3
HALAL	76	1.3	7.9	2.6	3.9	11.8	3.9	1.3	9.2	0	0	1.3	0	1.3	1.3	6.6	13.2	6.6	0	26.3	1.3
PELCR	79	1.3	8.9	2.5	3.8	15.2	2.5	1.3	10.1	0	0	1.3	0	2.5	0	8.9	10.1	5.1	1.3	25.3	0
PHACA	74	0	8.1	1.4	4.1	14.9	2.7	1.4	10.8	0	0	4.1	0	1.4	0	6.8	13.5	2.7	0	25.7	2.7
FULGL	76	1.3	9.2	2.6	5.3	10.5	2.6	0	7.9	0	0	1.3	0	1.3	0	6.6	15.8	6.6	2.6	26.3	0
PYGAG	79	0	8.9	3.8	3.8	13.9	2.5	1.3	6.3	1.3	0	1.3	0	1.3	1.3	8.9	12.7	6.3	0	25.3	1.3
APTFO	79	0	8.9	2.5	5.1	16.5	3.8	1.3	7.6	0	0	2.5	0	1.3	1.3	7.6	11.4	6.3	1.3	21.5	1.3
GAVST	79	1.3	7.6	2.5	3.8	13.9	3.8	1.3	8.9	0	0	1.3	0	1.3	0	7.6	13.9	5.1	0	26.6	1.3
PHALE	79	1.3	7.6	3.8	3.8	15.2	2.5	1.3	6.3	0	0	1.3	0	1.3	0	7.6	16.5	5.1	0	25.3	1.3
EURHE	79	1.3	8.9	2.5	3.8	16.5	2.5	1.3	8.9	0	0	1.3	0	1.3	1.3	7.6	13.9	3.8	0	24.1	1.3
CHAPE	85	0	10.6	1.2	7.1	18.8	2.4	0	3.5	0	1.2	2.4	0	1.2	1.2	7.1	16.5	7.1	0	18.8	1.2
CHLMA	88	0	10.2	2.3	5.7	14.8	2.3	1.1	4.5	6.8	1.1	1.1	0	1.1	0	8	13.6	4.5	0	20.5	2.3
CAPCA1	74	0	9.5	5.4	5.4	21.6	2.7	0	5.4	0	1.4	1.4	0	1.4	1.4	6.8	9.5	9.5	0	18.9	0
MESUN	87	0	8	3.4	3.4	14.9	3.4	1.1	9.2	0	1.1	1.1	0	1.1	1.1	6.9	14.9	5.7	0	23	1.1
COLLI	105	0	6.7	2.9	3.8	15.2	3.8	1.9	2.9	0	0	1	0	1	1	8.6	21.9	2.9	0	23.8	2.9
GALGA1	87	0	9.2	1.1	3.4	11.5	2.3	1.1	10.3	0	0	1.1	0	1.1	1.1	6.9	21.8	4.6	12.6	10.3	1.1
GALGA2	87	0	9.2	1.1	3.4	11.5	2.3	1.1	10.3	0	0	1.1	0	1.1	1.1	6.9	21.8	4.6	12.6	10.3	1.1
GALGA5	87	0	9.2	1.1	3.4	11.5	2.3	1.1	9.2	0	0	1.1	0	1.1	1.1	6.9	24.1	4.6	12.6	9.2	1.1
ANAPL	78	0	9	1.3	3.8	12.8	2.6	1.3	10.3	0	0	1.3	0	1.3	0	7.7	14.1	6.4	0	26.9	1.3
TAEGU	80	0	8.8	0	3.8	15	6.2	1.2	8.8	0	0	1.2	0	1.2	5	7.5	16.2	3.8	0	20	1.2
PHUMI	77	0	9.1	0	3.9	15.6	5.2	1.3	9.1	0	0	1.3	0	1.3	3.9	7.8	18.2	2.6	0	19.5	1.3
MANVI	73	1.4	6.8	0	4.1	15.1	8.2	1.4	6.8	0	0	1.4	0	1.4	2.7	9.6	17.8	2.7	0	17.8	2.7
ACACH	81	0	8.6	3.7	3.7	16	3.7	1.2	6.2	0	1.2	1.2	0	1.2	2.5	8.6	17.3	3.7	0	19.8	1.2
MELUN	98	0	9.2	2	5.1	15.3	2	1	8.2	0	1	1	0	1	1	7.1	16.3	6.1	0	22.4	1
NESNO	87	1.1	8	1.1	4.6	14.9	3.4	1.1	9.2	0	0	1.1	0	1.1	1.1	6.9	14.9	5.7	0	24.1	1.1
FALPE	79	1.3	8.9	2.5	5.1	15.2	2.5	1.3	6.3	0	1.3	1.3	0	1.3	1.3	7.6	13.9	5.1	0	24.1	1.3
CARCR	79	1.3	8.9	5.1	5.1	17.7	3.8	1.3	5.1	0	0	1.3	0	1.3	1.3	6.3	12.7	5.1	1.3	21.5	1.3
APAVI	76	0	10.5	1.3	3.9	15.8	3.9	2.6	6.6	0	0	1.3	0	1.3	2.6	6.6	11.8	6.6	0	23.7	1.3
LEPDI	79	0	8.9	3.8	3.8	20.3	2.5	1.3	3.8	0	0	1.3	0	1.3	1.3	8.9	15.2	6.3	0	20.3	1.3
TYTAL	79	0	8.9	2.5	3.8	16.5	2.5	1.3	8.9	0	0	1.3	0	1.3	0	7.6	16.5	3.8	0	24.1	1.3
HALLE	79	1.3	7.6	2.5	3.8	12.7	3.8	1.3	7.6	0	0	1.3	0	1.3	1.3	7.6	13.9	6.3	0	26.6	1.3
HALAL	79	1.3	7.6	2.5	3.8	12.7	3.8	1.3	7.6	0	0	1.3	0	1.3	1.3	7.6	13.9	6.3	0	26.6	1.3
PELCR	76	1.3	9.2	2.6	3.9	14.5	2.6	1.3	10.5	0	0	1.3	0	2.6	0	7.9	10.5	5.3	1.3	25	0
PHACA	76	0	9.2	1.3	3.9	13.2	2.6	1.3	10.5	0	0	1.3	0	1.3	0	6.6	15.8	2.6	0	27.6	2.6
FULGL	76	1.3	9.2	2.6	5.3	10.5	2.6	0	7.9	0	0	1.3	0	1.3	0	6.6	15.8	6.6	2.6	26.3	0
PYGAG	76	0	9.2	3.9	3.9	11.8	3.9	1.3	6.6	0	0	1.3	0	1.3	1.3	7.9	11.8	7.9	0	26.3	1.3
GAVST	79	1.3	8.9	2.5	3.8	15.2	2.5	1.3	10.1	0	0	1.3	0	1.3	0	7.6	12.7	5.1	0	25.3	1.3
PHALE	79	1.3	7.6	3.8	3.8	15.2	2.5	1.3	7.6	0	0	1.3	0	1.3	0	7.6	15.2	5.1	0	25.3	1.3
EURHE	79	1.3	8.9	2.5	3.8	16.5	2.5	1.3	8.9	0	0	1.3	0	1.3	1.3	7.6	13.9	3.8	0	24.1	1.3
CHAPE	85	0	10.6	1.2	7.1	18.8	2.4	0	3.5	0	1.2	2.4	0	1.2	1.2	7.1	16.5	7.1	0	18.8	1.2
CHLMA	85	0	10.6	2.4	5.9	12.9	2.4	1.2	3.5	5.9	1.2	1.2	0	1.2	0	7.1	15.3	4.7	0	22.4	2.4
CUCCA	76	1.3	9.2	1.3	5.3	11.8	2.6	0	10.5	0	1.3	1.3	0	1.3	0	7.9	14.5	2.6	1.3	27.6	0
MESUN	98	0	9.2	2	5.1	15.3	2	1	8.2	0	1	1	0	1	1	7.1	16.3	6.1	0	22.4	1
COLLI	90	0	8.9	3.3	3.3	13.3	3.3	1.1	3.3	0	0	1.1	0	1.1	1.1	8.9	17.8	4.4	0	26.7	2.2
GALGA	76	0	9.2	1.3	3.9	13.2	2.6	1.3	5.3	0	0	1.3	0	1.3	1.3	6.6	25	5.3	11.8	9.2	1.3
MELGA	90	0	8.9	1.1	5.6	12.2	2.2	0	8.9	0	0	1.1	0	1.1	2.2	6.7	18.9	6.7	2.2	21.1	1.1
ANAPL	78	0	9	1.3	3.8	12.8	2.6	1.3	10.3	0	0	1.3	0	1.3	0	7.7	14.1	6.4	0	26.9	1.3
